# Supplementary material for: Mechanisms of Adsorption of Phenoxyalkanoic Herbicides on Fulvic and Humic Acids
Source: Int J Mol Sci. 2024 Nov 26;25(23):12699. doi: 10.3390/ijms252312699 (PMC11641278; doi:10.3390/ijms252312699)
Supplement: Supplementary file 1 [file ijms-25-12699-s001.zip]

Archive with 1 entries (1 files):
- ijms-3313382-supplementary.pdf
